# Supplementary material for: Association of Dietary Fatty Acids with Blood Lipids is Modified by Physical Activity in Adolescents: Results from the GINIplus and LISA Birth Cohort Studies
Source: Nutrients. 2018 Sep 25;10(10):1372. doi: 10.3390/nu10101372 (PMC6213167; doi:10.3390/nu10101372)
Supplement: Supplementary file 1 [file nutrients-10-01372-s001.zip]

Archive with 4 entries (3 files):
- nutrients-355967-supplementary/
- nutrients-355967-supplementary/Supplementary Table S1.doc
- nutrients-355967-supplementary/Supplementary Table S2.doc
- nutrients-355967-supplementary/Supplementary Table S3.doc
